# Supplementary material for: Slender Sheath/Guiding Catheter Combination vs. Sheathless Guiding Catheter for Acute Coronary Syndrome: A Propensity-Matched Analysis of the Two Devices
Source: J Interv Cardiol. 2020 Aug 14;2020:8216831. doi: 10.1155/2020/8216831 (PMC7443233; doi:10.1155/2020/8216831)
Supplement: Supplementary Materials — Supplementary Figure 1: Kaplan–Meier curve analysis of all-cause death at 30 days according to the type of guiding system. “Glidesheath” denotes 7-Fr Glidesheath slender/7-Fr guiding catheter combination group and “Sheathless” denotes 7.5-Fr sheathless guiding catheter group; PCI, percutaneous coronary intervention. Supplementary Figure 2: Kaplan–Meier curve analysis of myocardial infarction at 30 days according to the type of guiding system. “Glidesheath” denotes 7-Fr Glidesheath slender/7-Fr guiding catheter combination group and “Sheathless” denotes 7.5-Fr sheathless guiding catheter group. Supplementary Figure 3: Kaplan–Meier curve analysis of stent thrombosis at 30 days according to the type of guiding system. “Glidesheath” denotes 7-Fr Glidesheath slender/7-Fr guiding catheter combination group and “Sheathless” denotes 7.5-Fr sheathless guiding catheter group. Supplementary Figure 4: Kaplan–Meier curve analysis of TLR at 30 days according to the type of guiding system. “Glidesheath” denotes 7-Fr Glidesheath slender/7-Fr guiding catheter combination group and “Sheathless” denotes 7.5-Fr sheathless guiding catheter group; TLR, target-lesion revascularization. Supplementary Figure 5: Kaplan–Meier curve analysis of stroke at 30 days according to the type of guiding system. “Glidesheath” denotes 7-Fr Glidesheath slender/7-Fr guiding catheter combination group and “Sheathless” denotes 7.5-Fr sheathless guiding catheter group. Supplementary Figure 6: graphical abstract. [file 8216831.f1.zip]

Archive with 6 entries (6 files):
- 8216831.f1/Suppl Figure 1.eps
- 8216831.f1/Suppl Figure 2.eps
- 8216831.f1/Suppl Figure 3.eps
- 8216831.f1/Suppl Figure 4.eps
- 8216831.f1/Suppl Figure 5.eps
- 8216831.f1/Supple Figure 6  Graphical abstract.eps
